# Supplementary material for: Cognitive Ability and Non-Ability Trait Predictors of Academic Achievement: A Four-Year Longitudinal Study
Source: J Intell. 2025 Jun 30;13(7):79. doi: 10.3390/jintelligence13070079 (PMC12295058; doi:10.3390/jintelligence13070079)
Supplement: Supplementary file 1 [file jintelligence-13-00079-s001.zip]

Archive with 1 entries (1 files):
- jintelligence-3513870-supplementary.pdf
